# Supplementary material for: Atomic structures of a bacteriocin targeting Gram-positive bacteria
Source: Nat Commun. 2024 Aug 16;15:7057. doi: 10.1038/s41467-024-51038-w (PMC11329794; doi:10.1038/s41467-024-51038-w)
Supplement: Supplementary file 10 — Source Data [file 41467_2024_51038_MOESM10_ESM.xlsx]

## Sheet: Sheet1
Figure 1c. Length of R-type diffocin particles from the collar to the baseplate
Pre-contraction (Å)	Post-contraction transitional (Å)	Post-contraction final (Å)
1482.49	881.146	831.297
1486.81	889.929	840.288
1420.94	899.049	851.3
1438.6	899.852	862.59
1469.06	901.292	869.185
1435.26	903.285	870.326
1485.43	907.826	875.051
1522.82	911.108	883.108
1441.77	912.434	887.22
1444.64	915.069	888.258
1443.1	915.251	890.439
1451.84	915.353	891.307
1480.76	915.864	891.459
1484.06	916.268	891.548
1446.54	917.684	893.203
1484.32	918.713	893.21
1425.13	919.388	893.437
1440.66	924.439	896.237
1524.21	924.441	896.672
1445.79	924.762	898.239
1479.8	925.913	898.485
1402.99	926.042	899.363
1490.15	926.778	900.025
1488.18	927.903	900.181
1437.7	929.909	901.392
1447.9	932.643	901.536
1485.79	933.141	903.049
1450.59	934.263	903.661
1428.84	934.703	905.553
1450.08	935.456	906.298
1374.47	936.306	908.139
1482.48	936.748	909.074
1451.59	936.765	909.295
1421.91	938.907	910.248
1523.7	939.162	910.328
1462.35	939.569	911.139
1384.23	939.717	912.309
1416.8	940.257	913.135
1411.78	940.36	913.37
1450.19	941.97	913.806
1449.47	942.718	914.597
1443.64	942.852	916.546
1481.86	942.856	917.177
1447.47	942.868	920.707
1447.29	943.776	921.179
1425.46	944.011	922.361
1438.06	944.17	922.376
1407.15	944.455	922.657
1450.27	944.735	923.573
1451.85	945.654	923.942
1426.26	946.008	924.076
1436.82	948.464	924.599
1414.37	948.904	925.102
1422.91	950.504	925.53
1449.36	950.809	925.859
1449.22	952.046	927.662
1449.74	953.411	928.015
1449.16	953.586	928.573
1444.44	954.305	928.995
1454.81	955.428	929.582
1472.25	955.432	930.028
1430.16	957.046	930.031
1530.15	957.172	931.764
1445.03	958.462	931.909
1483.56	958.711	932.54
1437.45	959.317	932.698
1404.25	959.371	932.704
1445.56	959.674	932.907
1483.62	959.875	933.298
1385.89	959.882	933.459
1482.54	960.446	933.48
1437.65	960.569	934.721
1528.6	960.789	935.012
1526.72	962.734	937.047
1458.65	963.821	937.095
1486.45	963.856	937.129
1491.67	963.957	937.392
1451.85	964.915	939.317
1433.8	965.42	939.338
1449.25	965.693	939.452
1445.88	965.975	940.027
1488.45	966.274	940.156
1511.12	966.417	940.466
1453.19	966.622	940.561
1482.3	966.776	940.668
1444.34	966.831	941.125
1436.7	967.202	941.744
1484.36	967.214	942.014
1481.31	967.717	942.246
1448.64	969.067	942.246
1402.73	969.165	942.981
1491.58	969.194	943.363
1474.9	969.426	943.477
1440.84	969.43	943.92
1432.8	969.886	944.155
1408.28	970.272	944.228
1452.51	970.412	944.385
1437.14	970.987	944.775
1450.44	971.014	945.103
1443.03	971.407	945.508
1455.35	971.631	945.776
1440.23	971.919	946.079
1468.2	972.115	946.276
1480.76	972.619	946.799
1450.73	973.139	946.999
1442.15	973.312	947.046
1444.2	973.444	947.159
1444.25	974.284	948.127
1485.24	974.374	948.274
1399.73	974.612	948.856
1451.26	974.618	948.856
1526.47	974.821	949.528
1474.25	975.12	949.532
1485.66	975.263	949.797
1446.87	975.351	950.046
1443.59	975.789	950.051
1433.39	975.893	950.114
1430.1	976.111	950.356
1475.88	976.581	950.605
1434.76	976.868	950.851
1428.41	976.915	951.928
1441.65	976.976	951.939
1478.97	977.25	952.017
1483.17	977.596	952.222
1438.63	977.731	952.282
1437.84	977.912	952.304
1430.78	978.351	952.35
1487.48	978.648	952.598
1442.77	979.003	953.169
1484.09	979.027	953.379
1442.52	979.141	953.508
1446.02	979.208	953.524
1443.81	979.292	953.718
1723.3	979.302	953.939
1522.61	979.634	954.153
1475.75	979.945	954.19
1444.12	980.027	954.262
1441.05	980.159	954.7
1470.36	980.341	954.826
1476.07	980.785	954.863
1524.18	980.872	955.036
1437.92	981.125	955.038
1515.51	981.148	955.5
1444.35	981.265	955.639
1489.38	981.305	955.936
1468.07	981.352	956.353
1408.97	981.547	956.379
1478.53	981.613	956.39
1437.68	981.771	956.499
1513.64	982.117	956.966
1450.73	982.12	957.051
1482.62	982.54	957.808
1439.68	982.54	958.054
1483.17	982.881	958.101
1435.24	982.922	958.232
1420	983.398	958.557
1440.72	983.43	958.634
1438.57	983.923	958.739
1348.25	983.979	958.852
1438.52	984.106	959.215
1442.27	984.312	959.387
1486.32	984.422	959.894
1445.87	984.546	960.307
1441.78	984.749	960.581
1442.45	984.781	960.615
1442.31	984.793	960.741
1610.11	984.839	960.914
1441.89	985.405	961.325
1464.34	985.603	961.333
1443.31	986.078	961.401
1485.79	986.223	961.416
1474.33	986.408	961.556
1430.48	986.707	961.625
1443.53	987.165	961.654
1484.19	987.203	962.5
1405.1	987.689	962.564
1599.09	987.818	962.594
1601.05	987.908	962.741
1556.51	987.939	962.885
1524.85	988.15	963.456
1436.38	988.423	963.503
1445.56	988.439	963.607
1435.58	988.615	963.654
1584.97	988.941	964.393
1444.11	988.946	964.578
1486.31	988.946	964.763
1437.44	989.128	964.805
1443.99	989.338	964.999
1485.84	989.471	965.127
1443.71	989.473	965.15
1432.7	989.488	965.191
1431.67	989.644	965.641
1484.21	989.67	965.751
1442.93	989.787	965.886
1488.55	989.811	965.913
1407.25	990.525	966.009
1447.42	990.698	966.066
1442.27	990.737	966.125
1444.41	990.751	966.192
1488.7	990.844	966.205
1490.42	991.083	966.25
1445.24	991.106	966.588
1447.11	991.215	966.654
1424.8	991.284	966.657
1437.23	991.406	966.668
1444.68	991.48	966.723
1392.9	991.508	966.946
1426.18	991.582	966.957
1445.22	991.75	967.057
1441.89	992.293	967.121
1480.45	992.293	967.121
1484.9	992.327	967.146
1525.7	992.405	967.157
1445.39	992.423	967.207
1441.58	992.451	967.239
1412.73	992.468	967.28
1446.57	992.563	967.334
1444.88	992.855	967.364
1444.73	993.027	967.405
1442.45	993.071	967.566
1606.73	993.121	967.662
1452.11	993.18	967.852
1478.57	993.272	967.902
1764.98	993.294	967.955
1446.94	993.541	968.059
1445.25	993.937	968.289
1403.03	994.058	968.289
1446.27	994.246	968.66
1488.23	994.333	968.719
1410.02	994.378	968.944
1448.27	994.384	969.103
1452.06	994.483	969.172
1442.38	994.53	969.216
1486.35	994.533	969.263
1437.27	994.781	969.323
1388.11	994.812	969.43
1441.86	994.868	969.536
1484.92	995.003	969.609
1409.56	995.331	969.816
1563.58	995.376	969.865
1447.85	995.383	970.05
1487.25	995.388	970.147
1485.04	995.535	970.166
1443.16	995.92	970.199
1438.15	996.078	970.32
1440.17	996.351	970.343
1485.26	996.389	970.414
1529.01	996.566	971.781
1403.91	996.599	972.061
1442.75	996.666	972.286
1449.88	996.866	972.332
1440.98	996.987	972.509
1444.93	997.02	972.761
1491.68	997.577	972.798
1431.92	997.661	973.173
1406.44	997.833	973.374
1524.85	998.15	973.532
1436.26	998.22	973.701
1437.72	998.416	973.989
1446.42	998.835	974.127
1483.06	998.92	974.173
1477.43	998.92	974.213
1447.55	999.459	974.672
1399.93	999.559	974.788
1516.23	999.647	974.818
1412.12	999.85	974.868
1438.99	1000.18	974.908
1514.72	1000.3	975.108
1506.15	1000.48	975.177
1442.45	1000.58	975.19
1411.32	1000.62	975.43
1436.69	1000.63	975.461
1733.73	1001.13	975.594
1441.5	1001.35	975.942
1519.05	1001.45	976.079
1433.57	1001.49	976.102
1477.32	1001.55	976.199
1421.78	1001.73	976.303
1423.11	1001.97	976.357
1428.3	1002.08	976.362
1445.28	1002.09	976.429
1480.44	1002.1	976.477
1440.36	1002.24	976.548
1399.95	1002.26	976.589
1443.83	1002.37	976.733
1442.31	1002.72	976.935
1488.36	1002.87	976.964
1487.64	1002.89	977.116
1440.26	1002.93	977.241
1440.78	1002.97	977.33
1568.42	1003.02	977.376
1438.77	1003.05	977.625
1484.75	1003.06	977.66
1439.93	1003.12	977.682
1679.61	1003.23	977.966
1445.26	1003.25	978.023
1564.56	1003.26	978.177
1606.21	1003.47	978.284
1405.48	1003.54	978.661
1442.87	1003.57	978.732
1436.96	1003.58	978.906
1441.88	1003.65	978.932
1526.92	1003.67	978.957
1452.34	1003.72	979.021
1430.1	1003.88	979.232
1490.35	1004.16	979.281
1491.31	1004.33	979.455
1506.44	1004.42	979.49
1472.16	1004.53	979.557
1512.5	1004.55	980.151
1440.48	1004.55	980.18
1398.87	1004.68	980.576
1443.2	1004.68	980.644
1439.17	1004.97	981.129
1444.5	1005.03	981.211
1430.52	1005.07	981.773
1433.94	1005.08	981.808
1406.7	1005.19	981.989
1473.5	1005.27	982.294
1363.02	1005.28	982.312
1404.46	1005.37	982.335
1434.92	1005.48	982.781
1421.05	1005.58	982.865
1482.9	1005.66	982.945
1440.21	1005.77	983.088
1522.85	1005.79	983.198
1567.44	1005.83	983.211
1449.05	1005.9	983.293
1443.89	1006.03	983.397
1400.78	1006.08	984.007
1429.74	1006.13	984.009
1425.56	1006.38	984.032
1484.67	1006.41	984.173
1386.41	1006.43	984.193
1442.99	1006.49	984.319
1409.51	1006.7	984.392
1455.16	1006.8	984.575
1402.68	1006.86	984.603
1529.08	1007.1	984.614
1571.79	1007.12	984.63
1467.97	1007.34	984.707
1489.8	1007.35	984.722
1486.62	1007.35	984.864
1443.23	1007.39	984.96
1399.16	1007.47	985.207
1436.55	1007.54	985.229
1441.57	1007.54	985.324
1440.8	1007.57	985.394
1433.1	1007.6	985.447
1445.43	1007.67	985.527
1447.38	1007.75	985.606
1441.17	1007.8	985.706
1487.26	1007.92	985.711
1446.61	1007.94	985.802
1372.94	1007.96	985.935
1445.93	1007.96	986.008
1427.11	1008.07	986.263
1441.72	1008.38	986.321
1482.95	1008.52	986.34
1438.41	1008.6	986.531
1448.38	1008.7	986.864
1445.26	1008.72	986.951
1449.99	1008.86	986.988
1486.28	1009.01	987.001
1427.74	1009.08	987.034
1446.19	1009.08	987.043
1395.5	1009.13	987.192
1444.64	1009.13	987.207
1475.9	1009.14	987.589
1486.17	1009.17	987.594
1406.1	1009.21	987.622
1436.82	1009.3	987.741
1442.87	1009.47	987.748
1470.55	1009.49	987.776
1490.96	1009.51	988.023
1450.9	1009.58	988.044
1393.59	1009.64	988.132
1437.59	1009.8	988.241
1423.63	1009.81	988.437
1408.75	1009.84	988.567
1490.31	1009.84	988.57
1449.24	1009.9	988.762
1446.59	1010.04	988.762
1442.3	1010.08	988.928
1476.05	1010.13	989.013
1436.14	1010.32	989.224
1429.47	1010.37	989.269
1445.69	1010.38	989.307
1449.05	1010.39	989.309
1446.36	1010.45	989.352
1483.38	1010.45	989.377
1524.2	1010.48	989.524
1478.06	1010.53	989.594
1444.09	1010.8	989.809
1481.54	1011.03	989.962
1479.44	1011.1	989.973
1434.18	1011.16	990.035
1449.1	1011.28	990.082
1491.6	1011.29	990.142
1446.34	1011.53	990.183
1486.71	1011.92	990.204
1424.86	1012.02	990.257
1451.72	1012.02	990.317
1524.54	1012.04	990.345
1407.63	1012.23	990.393
1484.21	1012.3	990.424
1446.9	1012.3	990.447
1484.52	1012.38	990.447
1488.76	1012.39	990.464
1485.68	1012.46	990.533
1443.82	1012.52	990.634
1441.53	1012.91	990.634
1445.63	1013.1	990.665
1454.39	1013.14	990.711
1477.6	1013.42	990.83
1447.47	1013.43	990.866
1483.33	1013.54	990.915
1484.23	1013.6	990.948
1477.49	1013.62	990.999
1398.2	1013.65	991.103
1476.33	1013.65	991.135
1410.57	1013.67	991.342
1447.64	1013.86	991.484
1424.35	1014.22	991.523
1474.65	1014.27	991.523
1482.75	1014.38	991.576
1491.31	1014.39	991.613
1443.73	1014.43	991.736
1432.17	1014.52	991.767
1444.67	1014.52	991.827
1484.18	1014.57	992.136
1477.09	1014.71	992.142
1446.92	1014.84	992.165
1434.43	1014.93	992.27
1440.26	1015.01	992.289
1558.25	1015.19	992.343
1592.89	1015.33	992.396
1433.4	1015.36	992.435
1435.69	1015.4	992.436
1448.83	1015.46	992.496
1446.73	1015.81	992.535
1409.37	1016.08	992.592
1434.87	1016.09	992.642
1442.13	1016.1	992.706
1481.72	1016.54	992.715
1440.75	1016.66	992.74
1442.2	1016.69	992.78
1402.04	1016.75	992.789
1469.53	1016.85	992.791
1443.91	1016.89	992.805
1448.3	1016.9	992.829
1485.59	1016.99	992.833
1762.96	1017.03	992.87
1600.94	1017.08	992.876
1450.51	1017.13	992.886
1448.06	1017.15	992.974
1411.76	1017.17	993.003
1406.03	1017.47	993.036
1433.44	1017.57	993.227
1483.99	1017.62	993.264
1449.15	1017.73	993.323
1436.62	1017.89	993.334
1450.07	1017.92	993.339
1447.3	1018.01	993.398
1445.4	1018.12	993.44
1428.92	1018.35	993.522
1359.63	1018.36	993.525
1423.29	1018.36	993.548
1484.04	1018.47	993.573
1419.49	1018.5	993.623
1415.76	1018.8	993.628
1439.45	1018.93	993.634
1487.48	1018.98	993.651
1443.63	1019.16	993.796
1439.49	1019.29	993.988
1449.96	1019.31	994.266
1482.31	1019.47	994.432
1477.63	1019.56	994.501
1450.76	1019.73	994.659
1478.35	1019.74	994.701
1438.95	1019.81	994.743
1472.32	1019.95	994.791
1399.41	1020.01	994.863
1445.84	1020.08	995.172
1489.42	1020.24	995.172
1482.27	1020.36	995.211
1445.62	1020.92	995.258
1440.35	1021.08	995.258
1478.98	1021.18	995.281
1479.41	1021.31	995.542
1444.31	1021.36	995.677
1404.36	1021.43	995.685
1481.77	1021.49	995.691
1448.94	1021.58	995.727
1546.23	1021.81	995.77
1443.25	1021.83	995.78
1425.45	1021.84	995.796
1473.72	1021.88	995.853
1441.84	1021.93	995.937
1480.56	1022.12	995.939
1428.06	1022.14	995.976
1419.96	1022.26	996.04
1478.75	1022.42	996.049
1421.71	1022.6	996.172
1439.52	1022.87	996.295
1444.85	1023	996.468
1443.59	1023.03	996.5
1489.11	1023.24	996.625
1443.87	1023.6	996.645
1447.51	1023.81	996.677
1440.83	1023.82	996.827
1436.71	1023.96	996.89
1442.11	1024.11	997.032
1468.08	1024.26	997.138
1442.32	1024.55	997.153
1394.32	1024.55	997.155
1447.18	1024.55	997.25
1470.43	1024.64	997.323
1441.39	1024.66	997.388
1495.33	1024.67	997.457
1435.49	1024.95	997.593
1463.74	1025.14	997.617
1443.77	1025.22	997.73
1466.94	1025.36	997.739
1431.06	1025.37	997.77
1364.52	1025.43	997.901
1427.09	1025.53	997.952
1481.88	1025.69	997.954
1443.83	1025.69	998.172
1486.68	1025.74	998.276
1439.45	1025.9	998.276
1437	1025.95	998.337
1525.07	1026.11	998.36
1444.72	1026.12	998.371
1441.98	1026.24	998.371
1448.97	1026.34	998.377
1449.55	1026.66	998.443
1444.81	1026.72	998.463
1440.78	1026.73	998.563
1446.69	1026.75	998.7
1444.97	1026.84	998.803
1443.04	1026.84	999.03
1442.29	1026.92	999.052
1442.12	1026.99	999.066
1422.21	1027.05	999.194
1391.12	1027.25	999.309
1446.81	1027.31	999.484
1437.38	1027.65	999.577
1447.52	1028.22	999.682
1445.25	1028.52	999.767
1484.94	1028.54	999.816
1490.73	1028.69	999.853
1415.94	1028.72	999.884
1439.23	1028.73	999.945
1421.42	1028.89	999.986
1451.68	1029.08	1000.21
1447.27	1029.27	1000.31
1439.74	1029.3	1000.34
1441.91	1029.36	1000.6
1433.4	1029.48	1000.67
1524.47	1029.76	1000.95
1406.78	1029.77	1001.13
1410.89	1030.17	1001.14
1432.69	1030.18	1001.16
1402.04	1030.22	1001.19
1490.01	1030.4	1001.27
1439.36	1030.4	1001.29
1482.04	1030.44	1001.44
1449.48	1030.49	1001.5
1444.8	1030.53	1001.61
1423.78	1031.03	1001.63
1484.55	1031.41	1001.67
1447.98	1031.49	1002.04
1466	1031.54	1002.38
1447.29	1031.98	1002.5
1399.51	1032.8	1003.01
1444.39	1033.36	1003.42
1449.09	1033.46	1003.67
1444.99	1034.16	1003.71
1482.22	1034.27	1003.93
1475.88	1034.76	1003.97
1419.65	1034.88	1004.25
1446.75	1034.9	1004.58
1438.34	1035	1004.77
1482.31	1035.03	1005.28
1408.01	1035.04	1005.67
1447.87	1035.13	1005.78
1493.12	1035.33	1005.9
1485.07	1035.34	1006.09
1446.29	1035.5	1006.1
1449.28	1035.51	1006.31
1443.09	1035.75	1007.07
1450.32	1036.25	1007.8
1475.15	1037.02	1008.51
1483.68	1038.43	1008.7
1400.67	1038.65	1009.02
1411.48	1039.17	1009.02
1436.9	1039.32	1009.08
1478.6	1039.33	1009.5
1450.78	1039.46	1009.67
1443.15	1039.5	1009.82
1492.15	1039.65	1009.86
1434.25	1039.87	1009.88
1440.97	1040.03	1009.91
1445.33	1040.08	1010.17
1443.98	1040.22	1010.2
1399.8	1040.29	1010.45
1478.03	1040.38	1011.07
1388.76	1040.53	1011.27
1437.53	1040.56	1011.43
1474.69	1040.67	1011.52
1451.61	1040.82	1011.65
1447.05	1040.87	1011.98
1481.96	1040.88	1011.98
1443.48	1041.59	1011.99
1435.52	1041.93	1012.06
1438.73	1042.38	1012.27
1441	1042.71	1012.48
1445.56	1043.12	1012.56
1477.33	1043.25	1012.7
1443.12	1043.83	1012.74
1469.16	1044.12	1012.78
1448.3	1044.25	1013
1444.81	1044.36	1013.05
1482.46	1044.62	1013.14
1446.32	1045	1013.25
1445.77	1045.22	1013.37
1444.27	1045.58	1013.47
1435.58	1045.67	1013.52
1403.14	1046.08	1014.16
1404.41	1046.1	1014.33
1450.36	1046.13	1014.68
1444.57	1046.41	1015.17
1479.52	1046.5	1015.24
1443.7	1046.56	1015.53
1687.63	1046.82	1015.59
1417.82	1047.01	1015.67
1438.43	1047.38	1015.79
1488.06	1047.42	1015.9
1441.47	1047.43	1016.08
1404.73	1047.57	1016.24
1480.78	1047.72	1016.27
1404.03	1047.76	1016.27
1468.88	1047.8	1016.28
1489.64	1047.95	1016.41
1443.15	1048.39	1016.52
1437.7	1048.45	1016.55
1444.23	1048.76	1016.59
1483.99	1048.78	1016.6
1433.19	1048.83	1016.61
1430.79	1048.84	1016.76
1412.49	1048.89	1016.85
1398.07	1048.91	1017.18
1441.47	1049.16	1017.42
1684.81	1049.24	1017.46
1445.12	1049.5	1017.57
1446.9	1049.72	1017.61
1451.11	1049.82	1017.72
1446.95	1050.13	1017.94
1488.7	1050.2	1018.14
1444.78	1050.31	1018.21
1523.38	1050.54	1018.25
1403.42	1050.64	1018.28
1448.89	1050.95	1018.34
1433.88	1051.63	1018.43
1483.72	1051.63	1018.61
1485.01	1051.69	1018.7
1450.99	1051.73	1018.7
1451.21	1051.86	1018.85
1403.42	1052.08	1018.94
1440.03	1052.13	1018.98
1447.48	1052.31	1019.04
1486.73	1052.5	1019.14
1647.82	1052.65	1019.37
1485.46	1052.67	1019.49
1447.43	1052.69	1019.67
1403.41	1053.08	1019.7
1490.09	1053.11	1019.93
1464.28	1053.19	1019.94
1440.57	1053.31	1019.98
1439.8	1053.41	1019.98
1445.12	1053.78	1020.2
1426.14	1053.88	1020.43
1446.05	1054.1	1020.99
1428.25	1054.17	1021.12
1444.71	1054.19	1021.12
1441.48	1054.53	1021.13
1490.21	1054.58	1021.32
1430.81	1054.65	1021.58
1444.14	1054.72	1021.63
1457.06	1054.92	1021.73
1397.03	1055.83	1021.83
1485.57	1055.98	1021.95
1409.68	1056.15	1022.16
1477.92	1056.21	1022.17
1443.91	1056.3	1022.21
1443.17	1056.45	1022.56
1450.48	1056.69	1022.62
1442.96	1057.34	1022.67
1440.92	1057.89	1022.76
1430.94	1057.92	1022.87
1442.61	1058.24	1022.91
1479.27	1058.96	1023.02
1435.41	1059.08	1023.07
1452.01	1059.47	1023.21
1489.91	1059.68	1023.25
1483.85	1060.94	1023.27
1499.65	1067.31	1023.31
1442.57	1071.81	1023.38
1441.81	1073.65	1023.39
1433.75	1074.25	1023.42
1475.01	1074.66	1023.53
1450.55	1074.7	1023.55
1442.04	1077.14	1023.57
1433.67	1080	1023.74
1440.7	1080.14	1023.77
1446.31	1080.22	1023.79
1445.4	1083.96	1024.11
1476.03	1087.56	1024.14
1402.54	1090.45	1024.23
1463.46	1091	1024.23
1479.74	1091.57	1024.37
1440.93	1095.18	1024.69
1449.48	1097.3	1024.79
1487.89	1097.43	1025.06
1482.89	1098.06	1025.17
1404.46	1115.08	1025.29
1444.43	1117.37	1025.59
1486.24	1118.13	1025.72
1393.81	1122.6	1025.75
1481.88	1128.74	1025.78
1470.68	1130.22	1025.83
1439.87	1130.38	1025.94
1475.05	1131.27	1026
1382.31	1133.59	1026.34
1435.76	1152.63	1026.4
1448.95	1164.39	1026.47
1563.68	1178.02	1026.63
1463.52	1180.24	1026.77
1445.35	1184.41	1026.79
1525.04	1236.22	1026.82
1521.83	1254.88	1026.83
1448.73		1027.09
1427.41		1027.12
1442.89		1027.41
1433.62		1027.42
1486.19		1027.47
1447.4		1027.85
1436.16		1028.7
1475.63		1028.83
1440.11		1028.89
1485.19		1029.21
1443.47		1029.65
1446.57		1029.8
1487.87		1030.29
1484.08		1030.34
1448.35		1030.54
1480.77		1030.73
1481.6		1031.05
1406.03		1031.88
1397.28		1032.11
1439.65		1032.13
1486.97		1032.31
1435.4		1032.93
1444.29		1033.69
1516.89		1033.76
1483.61		1035.54
1452.63		1035.92
1445.54		1036.09
1442.26		1036.28
1524.62		1036.52
1419.98		1036.55
1486.27		1036.58
1428.56		1036.63
1488		1036.69
1483.48		1037.04
1522.94		1037.22
1444.89		1037.28
1521.57		1037.67
1445.07		1039.72
1444.85		1040.16
1486.55		1040.43
1465.76		1040.7
1439.75		1040.85
1451.78		1041.13
1428.21		1041.64
1433.99		1041.64
1486.48		1041.82
1386.32		1043.69
1446.78		1043.76
1436.88		1043.76
1483.96		1043.81
1441.3		1043.82
1446.4		1044.42
1445.29		1045.07
1439.86		1045.31
1482.09		1045.53
1495.42		1045.72
1479.28		1045.76
1409.49		1045.97
1446.52		1046.13
1561.06		1046.35
1442.07		1047.17
1445.23		1047.62
1430.43		1048.76
1473.22		1049.11
1483.82		1049.25
1445.99		1049.62
1478.4		1049.78
1427.11		1050.89
1448.24		1051.09
1452.42		1051.2
1444.56		1051.27
1487.81		1051.76
1482.95		1051.93
1438.7		1052.64
1447.92		1053.23
1448.58		1053.47
1444.12		1054.99
1488.39		1055.54
1489.97		1056.62
1439.91		1058.35
1434.42		1059.88
1427.74		1062.32
1434.16		1062.86
1450.33		1064.62
1438.32		1066.64
1442.04		1068.13
1433.14		1069.08
1479.66		1071.76
1483.26		1071.92
1446.78		1074.89
1442.62		1074.93
1460.58		1075.32
1474.52		1075.55
1429.19		1076.47
1408.14		1078.32
1449.79		1079.29
1484.74		1079.88
1445.04		1081.13
1451.74		1084.23
1559.63		1084.46
1447.11		1085.48
1445.82		1085.8
1471.92		1086.06
1438.93		1087.01
1478.28		1087.05
1480.8		1090.28
1447.37		1091.53
1481.77		1093.68
1435.18		1094.57
1483.72		1095.31
1448.06		1099.03
1485.45		1099.26
1485.39		1099.82
1404.76		1101.25
1398.36		1101.35
1441.73		1105.02
1396.12		1107.42
1448.28		1112.78
1484.97		1112.96
1526.48		1114.09
1620.99		1115.94
1448.6		1116.64
1455.55		1118.3
1431.79		1124.69
1441.65		1129.17
1492.62		1137.49
1413.2		1137.67
1492.54		1179.32
1429.78		1183.29
1389.79		1195.08
1409.12
1454.29
1468.55
1421.58
1421.27
1442.84
1489.86
1450.4
1482.74
1407.85
1501.78
1379.91
1364.14
1440.02
1446.15
1476.11
1450.54
1406.56
1488.6
1480.63
1413.37
1446.02
1486.98
1408.62
1446.34
1454.38
1485.3
1473.03
1382.14
1403.85
1522.36
1446.21
1433.03
1458.14
1530.99
1388.26
1478.27
1442
1487.74
1444.77
1482.18
1507.17
1446.98
1452.69
1474.65
1453.02
1435.8
1488.1
1356.98
1482.76
1464.02
1412.14
1459.73
1482.22
1444.9
1441.93
1485.9
1489.35
1479.23
1471.07
1406.74
1439.8
1390.46
1449.88
1434.58
1444.72
1485.3
1444.59
1399.57
1450.94
1400.77
1460.04
1434.36
1443.37
1444.67
1416.25
1433.49
1430.01
1493.47
1437.92
1447.29
1563.69
1420.97
1441.59
1436.57
1398.95
1432.94
1433.53
1452.14
1452.18
1489.38
1437.4
1490.2
1387.62
1497.68
1473.42
1443.83
1449.46
1445.87
1448.98
1436.45
1445.14
1521.17
1433.8
1393.98
1420.53
1430.43
1476.2
1476.45
1444.56
1483.64
1436.12
1438.23
1487.5
1445.69
1483.31
1433.1
1401.41
1443.04
1487.7
1477.15
1441.48
1403.61
1535.9
1438.63
1488.54
1410.01
1433.72
1418.27
1445.56
1436.62
1568.22
1487.64
1455.31
1448.83
1432.02
1609.17
1447.51
1522.36
1487.95
1490.18
1409.43
1441.41
1448.66
1406.93
1436.28
1450.3
1479.23
1443.08
1442.29
1445.84
1560.75
1483.87
1446.63
1432.46
1436.96
1450.57
1473.9
1489.79
1525.34
1449.38
1450.26
1448.78
1469.76
1449.32
1391.65
1485.35
1485.05
1469.56
1487.63
1451.75
1402.12
1420.78
1442.5
1448.36
1438.51
1439.95
1445.41
1446.9
1489.39
1442.83
1440.36
1448.12
1445.47
1445.82
1438.32
1488.33
1448.11
1436.64
1439.77
1489.03
1440.88
1472.55
1404.42
1449
1416.38
1720.8
1451.81
1423.29
1444.57
1437.41
1450.48
1445.65
1432.44
1477.47
1450.88
1422.15
1440.62
1448.75
1492.64
1449.44
1452.22
1445.29
1493.04
1480.72
1447.89
